# Supplementary material for: Highly multiplexed single-cell quantitative PCR
Source: PLoS One. 2018 Jan 29;13(1):e0191601. doi: 10.1371/journal.pone.0191601 (PMC5788347; doi:10.1371/journal.pone.0191601)
Supplement: S4 Table — Spearman correlation coefficients, raw, and Benjamini-Hochberg corrected p-values for each pairwise comparison for the K562 and BaF3 cells. Pairs in which either cell population did not express both miRNAs are denoted with NA. (XLSX) [file pone.0191601.s013.xlsx]

## Sheet: Significantly co-expressed miRs
		K562 Cells				BaF3 Cells
miRNA1	miRNA2	Spearman's Correlation	P-value	FDR		Spearman's Correlation	P-value	FDR
let-7b	miR-10a	-0.018336	0.868051	1		NA	NA	NA
let-7b	miR-150	-0.0216182	1	1		0.0139736	0.905671	0.921726
let-7b	miR-155	NA	NA	NA		0.198426	0.0746393	0.162205
let-7b	miR-16	0.0289641	0.787512	1		0.306991	0.00461995	0.0169815
let-7b	miR-17	-0.073616	0.488655	0.830714		0.559567	1.99998e-05	0.000209229
let-7b	miR-17*	0.100122	0.411316	0.758209		NA	NA	NA
let-7b	miR-181a	NA	NA	NA		0.153337	0.173578	0.314755
let-7b	miR-200c	0.0116471	0.838812	1		0.204334	0.0671993	0.149821
let-7b	miR-20a	0.0442501	0.675453	0.96695		0.600218	1.99998e-05	0.000209229
let-7b	miR-221	-0.075418	0.503295	0.846199		0.368645	0.000939991	0.00399496
let-7b	miR-223	0.156887	0.134659	0.396207		0.168158	0.131159	0.254823
let-7b	miR-23a	0.147407	0.449516	0.790527		-0.122063	0.279977	0.437666
let-7b	miR-24	0.0150863	0.890011	1		0.422857	0.000159998	0.00103618
let-7b	miR-27a	0.080917	0.443656	0.789294		0.266772	0.0158798	0.0502246
let-7b	miR-29b	-0.0972223	0.896011	1		0.137365	0.222778	0.357724
let-7b	miR-451	-0.0867718	1	1		NA	NA	NA
let-7b	miR-92a	0.0346357	0.749793	0.980498		0.361858	0.000919991	0.00399496
let-7b	miR-93	0.0240559	0.822052	1		0.335515	0.00207998	0.00857204
let-7b	sno142	-0.0717445	1	1		0.145203	0.195558	0.339101
miR-10a	miR-150	-0.0622543	1	1		NA	NA	NA
miR-10a	miR-155	NA	NA	NA		NA	NA	NA
miR-10a	miR-16	0.0818044	0.430456	0.777988		NA	NA	NA
miR-10a	miR-17	0.196363	0.0560194	0.219094		NA	NA	NA
miR-10a	miR-17*	0.067168	0.510275	0.848609		NA	NA	NA
miR-10a	miR-181a	NA	NA	NA		NA	NA	NA
miR-10a	miR-200c	0.0624511	0.539115	0.856287		NA	NA	NA
miR-10a	miR-20a	0.161682	0.118079	0.354236		NA	NA	NA
miR-10a	miR-221	0.127749	0.218258	0.556557		NA	NA	NA
miR-10a	miR-223	0.209373	0.0422596	0.184735		NA	NA	NA
miR-10a	miR-23a	0.0481026	0.578034	0.868191		NA	NA	NA
miR-10a	miR-24	0.00698673	0.942191	1		NA	NA	NA
miR-10a	miR-27a	-0.0476738	0.648254	0.944598		NA	NA	NA
miR-10a	miR-29b	0.0264704	0.775472	0.997036		NA	NA	NA
miR-10a	miR-451	-0.178253	0.0822592	0.268626		NA	NA	NA
miR-10a	miR-92a	0.195348	0.0570994	0.219094		NA	NA	NA
miR-10a	miR-93	0.35915	0.000319997	0.00244798		NA	NA	NA
miR-10a	sno142	0.189641	0.0825192	0.268626		NA	NA	NA
miR-150	miR-155	NA	NA	NA		0.144942	0.197438	0.339101
miR-150	miR-16	0.0564189	0.704473	0.96695		0.0486127	0.670233	0.816672
miR-150	miR-17	0	1	1		0.250771	0.0237198	0.0716864
miR-150	miR-17*	-0.0543809	1	1		NA	NA	NA
miR-150	miR-181a	NA	NA	NA		0.015598	0.858811	0.910432
miR-150	miR-200c	-0.0559761	1	1		-0.0175685	0.906071	0.921726
miR-150	miR-20a	0.0150448	0.933791	1		0.225762	0.0428796	0.116632
miR-150	miR-221	0.0236099	0.884351	1		0.372693	0.000819992	0.00384548
miR-150	miR-223	0.0225672	0.884411	1		0.0841107	0.459935	0.625512
miR-150	miR-23a	-0.0267619	1	1		-0.0864046	0.434916	0.616131
miR-150	miR-24	0.0338532	0.823332	1		0.0902849	0.421956	0.604063
miR-150	miR-27a	0.011846	0.949451	1		0.179246	0.109979	0.219958
miR-150	miR-29b	-0.047843	1	1		-0.0597144	0.609814	0.768115
miR-150	miR-451	-0.0427003	1	1		NA	NA	NA
miR-150	miR-92a	-0.112836	0.375476	0.736511		0.182472	0.103359	0.209803
miR-150	miR-93	0.0300897	0.847172	1		0.277057	0.0116599	0.0396436
miR-150	sno142	-0.0353054	1	1		0.00197352	0.98679	0.98679
miR-155	miR-16	NA	NA	NA		0.311713	0.00461995	0.0169815
miR-155	miR-17	NA	NA	NA		0.375232	0.000539995	0.00262283
miR-155	miR-17*	NA	NA	NA		NA	NA	NA
miR-155	miR-181a	NA	NA	NA		0.0898888	0.420216	0.604063
miR-155	miR-200c	NA	NA	NA		0.026819	0.800212	0.870521
miR-155	miR-20a	NA	NA	NA		0.421274	0.000159998	0.00103618
miR-155	miR-221	NA	NA	NA		0.39789	0.000159998	0.00103618
miR-155	miR-223	NA	NA	NA		0.219315	0.0489195	0.127943
miR-155	miR-23a	NA	NA	NA		-0.200957	0.0647594	0.146788
miR-155	miR-24	NA	NA	NA		0.444246	5.99994e-05	0.000509995
miR-155	miR-27a	NA	NA	NA		0.192629	0.0838792	0.172842
miR-155	miR-29b	NA	NA	NA		-0.0180902	0.877551	0.918054
miR-155	miR-451	NA	NA	NA		NA	NA	NA
miR-155	miR-92a	NA	NA	NA		0.148558	0.183898	0.324807
miR-155	miR-93	NA	NA	NA		0.157902	0.155518	0.289733
miR-155	sno142	NA	NA	NA		0.0335615	0.767852	0.855967
miR-16	miR-17	0.487787	1.99998e-05	0.000254997		0.534146	1.99998e-05	0.000209229
miR-16	miR-17*	0.134038	0.196918	0.528569		NA	NA	NA
miR-16	miR-181a	NA	NA	NA		0.0375831	0.742133	0.841084
miR-16	miR-200c	0.060433	0.559294	0.864364		0.191858	0.0837792	0.172842
miR-16	miR-20a	0.46294	1.99998e-05	0.000254997		0.471477	1.99998e-05	0.000209229
miR-16	miR-221	0.117626	0.253597	0.586464		0.505239	1.99998e-05	0.000209229
miR-16	miR-223	0.137754	0.182998	0.499977		0.156798	0.163038	0.299638
miR-16	miR-23a	-0.042064	0.689713	0.96695		0.053891	0.636514	0.794182
miR-16	miR-24	0.222849	0.0297997	0.14248		0.395845	0.000259997	0.00141439
miR-16	miR-27a	0.279584	0.00599994	0.0339997		0.0682384	0.541135	0.700898
miR-16	miR-29b	-0.102005	0.323797	0.685182		0.0696813	0.540775	0.700898
miR-16	miR-451	0.105838	0.311917	0.672159		NA	NA	NA
miR-16	miR-92a	0.342852	0.000579994	0.00422567		0.331188	0.00253997	0.00986962
miR-16	miR-93	0.267641	0.00847992	0.0463367		0.209982	0.0592194	0.14497
miR-16	sno142	0.119175	0.250417	0.586464		0.357746	0.000899991	0.00399496
miR-17	miR-17*	0.191157	0.0633994	0.230955		NA	NA	NA
miR-17	miR-181a	NA	NA	NA		0.119981	0.284197	0.439214
miR-17	miR-200c	0.316497	0.00169998	0.0113086		0.267414	0.0149999	0.0485709
miR-17	miR-20a	0.950616	1.99998e-05	0.000254997		0.874684	1.99998e-05	0.000209229
miR-17	miR-221	0.141612	0.168018	0.467396		0.568473	1.99998e-05	0.000209229
miR-17	miR-223	0.383385	0.000159998	0.00143999		0.282678	0.0105399	0.0367545
miR-17	miR-23a	0.0897706	0.395196	0.746481		0.136528	0.223578	0.357724
miR-17	miR-24	0.473059	1.99998e-05	0.000254997		0.624413	1.99998e-05	0.000209229
miR-17	miR-27a	0.368267	0.000219998	0.00186998		0.383693	0.000539995	0.00262283
miR-17	miR-29b	-0.0410884	0.693413	0.96695		-0.013435	0.903671	0.921726
miR-17	miR-451	0.191219	0.0620194	0.230955		NA	NA	NA
miR-17	miR-92a	0.729997	1.99998e-05	0.000254997		0.638098	1.99998e-05	0.000209229
miR-17	miR-93	0.6028	1.99998e-05	0.000254997		0.403049	0.000179998	0.00111272
miR-17	sno142	0.101435	0.326917	0.685182		0.231871	0.0360396	0.104285
miR-17*	miR-181a	NA	NA	NA		NA	NA	NA
miR-17*	miR-200c	0.129294	0.222258	0.557466		NA	NA	NA
miR-17*	miR-20a	0.185712	0.0735393	0.255716		NA	NA	NA
miR-17*	miR-221	0.119726	0.246498	0.586464		NA	NA	NA
miR-17*	miR-223	0.0610527	0.557214	0.864364		NA	NA	NA
miR-17*	miR-23a	0.0467663	0.727253	0.980498		NA	NA	NA
miR-17*	miR-24	0.0644881	0.532675	0.856287		NA	NA	NA
miR-17*	miR-27a	0.169289	0.103039	0.315299		NA	NA	NA
miR-17*	miR-29b	0.0577896	0.572834	0.868191		NA	NA	NA
miR-17*	miR-451	0.12959	0.230038	0.567674		NA	NA	NA
miR-17*	miR-92a	0.0307336	0.766732	0.994153		NA	NA	NA
miR-17*	miR-93	0.0166052	0.871571	1		NA	NA	NA
miR-17*	sno142	-0.111396	0.215898	0.556557		NA	NA	NA
miR-181a	miR-200c	NA	NA	NA		-0.0582239	0.722553	0.832746
miR-181a	miR-20a	NA	NA	NA		0.207201	0.0618594	0.14505
miR-181a	miR-221	NA	NA	NA		0.0192065	0.863571	0.910432
miR-181a	miR-223	NA	NA	NA		-0.0105912	0.932831	0.939741
miR-181a	miR-23a	NA	NA	NA		0.066202	0.609974	0.768115
miR-181a	miR-24	NA	NA	NA		0.208149	0.0607594	0.14497
miR-181a	miR-27a	NA	NA	NA		-0.0829389	0.471215	0.634508
miR-181a	miR-29b	NA	NA	NA		0.0360287	0.697513	0.831744
miR-181a	miR-451	NA	NA	NA		NA	NA	NA
miR-181a	miR-92a	NA	NA	NA		0.0791972	0.482175	0.6429
miR-181a	miR-93	NA	NA	NA		0.0194436	0.862131	0.910432
miR-181a	sno142	NA	NA	NA		0.0309536	0.783612	0.866433
miR-200c	miR-20a	0.34053	0.00095999	0.0066763		0.219671	0.0482595	0.127943
miR-200c	miR-221	0.119068	0.249618	0.586464		0.163958	0.141459	0.2672
miR-200c	miR-223	0.211598	0.0409196	0.184138		0.0384848	0.728653	0.832746
miR-200c	miR-23a	-0.140815	0.392176	0.746481		0.16131	0.204458	0.339101
miR-200c	miR-24	0.289701	0.00441996	0.0270501		0.165301	0.138819	0.265906
miR-200c	miR-27a	0.202082	0.0515195	0.218958		-0.0449087	0.703313	0.831744
miR-200c	miR-29b	-0.00641921	0.95991	1		0.09545	0.418996	0.604063
miR-200c	miR-451	0.206925	0.0572794	0.219094		NA	NA	NA
miR-200c	miR-92a	0.305816	0.00301997	0.0192523		-0.02836	0.804172	0.870521
miR-200c	miR-93	0.231218	0.0255197	0.125952		0.0850269	0.450155	0.620868
miR-200c	sno142	-0.0478553	0.602854	0.895502		0.0436935	0.698913	0.831744
miR-20a	miR-221	0.0976714	0.344117	0.701998		0.528839	1.99998e-05	0.000209229
miR-20a	miR-223	0.468281	1.99998e-05	0.000254997		0.263821	0.0178998	0.0553267
miR-20a	miR-23a	0.110321	0.293857	0.651596		-0.0508281	0.655153	0.810008
miR-20a	miR-24	0.528438	1.99998e-05	0.000254997		0.604697	1.99998e-05	0.000209229
miR-20a	miR-27a	0.373748	0.000279997	0.00225471		0.395078	0.000279997	0.0014646
miR-20a	miR-29b	-0.0118667	0.909591	1		0.0483787	0.672553	0.816672
miR-20a	miR-451	0.180004	0.0808992	0.268626		NA	NA	NA
miR-20a	miR-92a	0.77801	1.99998e-05	0.000254997		0.679201	1.99998e-05	0.000209229
miR-20a	miR-93	0.622466	1.99998e-05	0.000254997		0.449413	3.99996e-05	0.000362663
miR-20a	sno142	0.052347	0.610794	0.898572		0.276104	0.0125199	0.0415293
miR-221	miR-223	0.00784944	0.931171	1		0.408198	0.000219998	0.00124665
miR-221	miR-23a	-0.00253551	0.99277	1		-0.0125622	0.908171	0.921726
miR-221	miR-24	0.074326	0.476015	0.818318		0.563053	1.99998e-05	0.000209229
miR-221	miR-27a	0.0332317	0.744313	0.980498		0.338816	0.00245998	0.0098399
miR-221	miR-29b	-0.171772	0.0915591	0.291845		0.0273935	0.806512	0.870521
miR-221	miR-451	0.0939348	0.364916	0.725094		NA	NA	NA
miR-221	miR-92a	0.0738082	0.474055	0.818318		0.41215	7.99992e-05	0.000604438
miR-221	miR-93	0.149549	0.147079	0.424585		0.466305	3.99996e-05	0.000362663
miR-221	sno142	-0.0649791	0.542875	0.856287		0.205643	0.0641594	0.146788
miR-223	miR-23a	0.0957132	0.364736	0.725094		0.0346856	0.757392	0.851284
miR-223	miR-24	0.264296	0.0101999	0.0538133		0.198374	0.0751392	0.162205
miR-223	miR-27a	0.184898	0.0732393	0.255716		0.194442	0.0806192	0.171316
miR-223	miR-29b	0.171915	0.096659	0.301813		-0.149752	0.178438	0.31931
miR-223	miR-451	-0.403279	0.000119999	0.00114749		NA	NA	NA
miR-223	miR-92a	0.526512	1.99998e-05	0.000254997		0.113031	0.317197	0.484705
miR-223	miR-93	0.458567	3.99996e-05	0.000470765		0.122064	0.277057	0.437666
miR-223	sno142	0.057629	0.578794	0.868191		0.24233	0.0293797	0.0868617
miR-23a	miR-24	-0.0350276	0.740813	0.980498		-0.110742	0.324077	0.489716
miR-23a	miR-27a	0.202954	0.0564194	0.219094		-0.0982961	0.388996	0.575038
miR-23a	miR-29b	0.00457075	0.737733	0.980498		-0.180142	0.211198	0.346059
miR-23a	miR-451	0.128686	0.310657	0.672159		NA	NA	NA
miR-23a	miR-92a	-0.00763581	0.947051	1		0.110597	0.328837	0.491448
miR-23a	miR-93	-0.0180936	0.864291	1		-0.0862174	0.451955	0.620868
miR-23a	sno142	0.0547225	0.542395	0.856287		0.0402861	0.719513	0.832746
miR-24	miR-27a	0.415483	5.99994e-05	0.000611994		0.23076	0.0390596	0.109798
miR-24	miR-29b	0.0255681	0.803632	1		0.143947	0.199938	0.339101
miR-24	miR-451	0.129615	0.212698	0.556557		NA	NA	NA
miR-24	miR-92a	0.39972	5.99994e-05	0.000611994		0.434688	7.99992e-05	0.000604438
miR-24	miR-93	0.284566	0.00517995	0.030482		0.28645	0.0097999	0.0350733
miR-24	sno142	0.110325	0.290357	0.651596		0.169905	0.128979	0.254219
miR-27a	miR-29b	-0.0155699	0.888771	1		-0.142871	0.202818	0.339101
miR-27a	miR-451	0.145146	0.165218	0.467396		NA	NA	NA
miR-27a	miR-92a	0.212422	0.0390996	0.18128		0.229719	0.0395596	0.109798
miR-27a	miR-93	0.252114	0.0139399	0.0710933		0.21688	0.0527995	0.133682
miR-27a	sno142	0.0891655	0.385216	0.746052		0.0727893	0.517895	0.683822
miR-29b	miR-451	-0.117836	0.256817	0.586464		NA	NA	NA
miR-29b	miR-92a	0.0387423	0.707833	0.96695		0.0850038	0.450355	0.620868
miR-29b	miR-93	-0.0148936	0.892271	1		-0.0666516	0.556594	0.714121
miR-29b	sno142	0.107083	0.332837	0.688162		0.042079	0.713233	0.832746
miR-451	miR-92a	0.0414993	0.686453	0.96695		NA	NA	NA
miR-451	miR-93	0.0868125	0.400116	0.746558		NA	NA	NA
miR-451	sno142	-0.047606	0.703213	0.96695		NA	NA	NA
miR-92a	miR-93	0.642903	1.99998e-05	0.000254997		0.39878	0.000219998	0.00124665
miR-92a	sno142	0.0815163	0.432216	0.777988		0.209348	0.0601794	0.14497
miR-93	sno142	0.0651972	0.532195	0.856287		0.214431	0.0530795	0.133682
